# Supplementary material for: Whole genomic analysis reveals atypical non-homologous off-target large structural variants induced by CRISPR-Cas9-mediated genome editing
Source: Nat Commun. 2023 Aug 25;14:5183. doi: 10.1038/s41467-023-40901-x (PMC10457329; doi:10.1038/s41467-023-40901-x)
Supplement: Supplementary file 4 — Source Data [file 41467_2023_40901_MOESM4_ESM.xlsx]

## Sheet: Fig. 3
Fig. 3

## Sheet: Fig. 4f
Fig. 4

## Sheet: Supplementary Fig. 1a
		B2M
	Chr1	25
	Chr2	81
	Chr3	0
	Chr4	34
	Chr5	29
	Chr6	24
	Chr7	40
	Chr8	18
	Chr9	0
	Chr10	91
	Chr11	0
	Chr12	51
	Chr13	0
	Chr14	0
	Chr15	824
	Chr16	35
	Chr17	0
	Chr18	0
	Chr19	61
	Chr20	0
	Chr21	0
	Chr22	0
	ChrX	15
	ChrY	0

## Sheet: Supplementary Fig. 1b
	APP
Chr1	33
Chr2	0
Chr3	0
Chr4	0
Chr5	31
Chr6	0
Chr7	78
Chr8	0
Chr9	58
Chr10	24
Chr11	0
Chr12	0
Chr13	0
Chr14	0
Chr15	47
Chr16	0
Chr17	0
Chr18	0
Chr19	0
Chr20	0
Chr21	749
Chr22	0
ChrX	0
ChrY	0
